# Supplementary material for: Distinctive gut microbiomes of ankylosing spondylitis and inflammatory bowel disease patients suggest differing roles in pathogenesis and correlate with disease activity
Source: Arthritis Res Ther. 2022 Jul 7;24:163. doi: 10.1186/s13075-022-02853-3 (PMC9261041; doi:10.1186/s13075-022-02853-3)
Supplement: Supplementary file 2 — Additional file 2: Supplementary Table 1. Indicator species for AS, IBS and AS-IBD patients within the Australia cohort. Indicator species for the most relevant sampling sites (stool and terminal ileum). Supplementary Table 2. Indicator species in the stools of AS patients across different geographic regions (Australia, Sweden and Italy). Supplementary Table 3. Indicator species associated with BASDAI in Australia AS patients. Samples were collected from multiple sites (stool, terminal ileum, right colon and rectum) and repeated sampling was controlled for. Supplementary Table 4. Indicator species associated with FCP in Australia AS and IBD patients. Samples were collected from multiple sites (stool, terminal ileum, right colon and rectum) and repeated sampling was controlled for. [file 13075_2022_2853_MOESM2_ESM.xlsx]

## Sheet: Supp Table 1 - AS vs IBD vs HC
Taxa	Disease	Coef	Stderr	Pval	Site
k__Bacteria;p__Actinobacteria;c__Coriobacteriia;o__Coriobacteriales;f__Coriobacteriaceae;g__	AS	0.0200139	0.00938166	0.034779	Stool
k__Bacteria;p__Firmicutes;c__Bacilli;o__Lactobacillales;f__Streptococcaceae;g__Streptococcus	AS	0.116798	0.035089	0.00113563	Stool
k__Bacteria;p__Firmicutes;c__Clostridia;o__Clostridiales;f__Lachnospiraceae;g__Roseburia	AS	0.0901669	0.0344527	0.00991843	Stool
k__Bacteria;p__Proteobacteria;c__Gammaproteobacteria;o__Pasteurellales;f__Pasteurellaceae;g__Haemophilus	AS	0.0450824	0.0151488	0.00348366	Stool
Taxa	Disease	Coef	Stderr	Pval	Site
k__Bacteria;p__Actinobacteria;c__Actinobacteria;o__Actinomycetales;f__Actinomycetaceae;g__Actinomyces	AS-IBD	0.0100696	0.00489556	0.0416974	Stool
k__Bacteria;p__Actinobacteria;c__Actinobacteria;o__Bifidobacteriales;f__Bifidobacteriaceae;g__Bifidobacterium	AS-IBD	0.0254965	0.0122294	0.0388866	TI
k__Bacteria;p__Bacteroidetes;c__Bacteroidia;o__Bacteroidales;f__;Odoribacteraceae;;g__Butyricimonas	AS-IBD	0.029556	0.0131049	0.025652	TI
k__Bacteria;p__Bacteroidetes;c__Bacteroidia;o__Bacteroidales;f__Rikenellaceae;g__Alistipes	AS-IBD	0.0755187	0.0263096	0.00473193	TI
k__Bacteria;p__Firmicutes;c__Bacilli;o__Lactobacillales;f__Streptococcaceae;g__Streptococcus	AS-IBD	0.116964	0.0527755	0.0284128	Stool
k__Bacteria;p__Firmicutes;c__Clostridia;o__Clostridiales;f__;g__	AS-IBD	0.0984383	0.0338262	0.00420006	TI
k__Bacteria;p__Firmicutes;c__Clostridia;o__Clostridiales;f__Lachnospiraceae;g__Lachnospira	AS-IBD	0.0540831	0.0269203	0.0466072	Stool
k__Bacteria;p__Firmicutes;c__Clostridia;o__Clostridiales;f__Ruminococcaceae;__	AS-IBD	0.0392118	0.0186287	0.0370723	TI
k__Bacteria;p__Firmicutes;c__Clostridia;o__Clostridiales;f__Ruminococcaceae;g__Gemmiger	AS-IBD	0.0383652	0.0150794	0.0120292	TI
k__Bacteria;p__Firmicutes;c__Clostridia;o__Clostridiales;f__Veillonellaceae;g__Dialister	AS-IBD	0.0621283	0.0234236	0.00890861	TI
k__Bacteria;p__Firmicutes;c__Clostridia;o__Clostridiales;f__Veillonellaceae;g__Megasphaera	AS-IBD	0.039479	0.0169679	0.021406	TI
k__Bacteria;p__Firmicutes;c__Clostridia;o__Clostridiales;f__Veillonellaceae;g__Veillonella	AS-IBD	0.0381175	0.0151954	0.0133551	Stool
k__Bacteria;p__Proteobacteria;c__Betaproteobacteria;o__Burkholderiales;f__Alcaligenaceae;g__Sutterella	AS-IBD	-0.0728066	0.0363144	0.0468883	TI
k__Bacteria;p__Proteobacteria;c__Deltaproteobacteria;o__Desulfovibrionales;f__Desulfovibrionaceae;g__Bilophila	AS-IBD	0.0281872	0.0102147	0.00655864	TI
k__Bacteria;p__Proteobacteria;c__Gammaproteobacteria;o__Pasteurellales;f__Pasteurellaceae;g__Haemophilus	AS-IBD	0.0592351	0.0227845	0.0104066	Stool
Taxa	Disease	Coef	Stderr	Pval	Site
k__Bacteria;p__Actinobacteria;c__Actinobacteria;o__Actinomycetales;f__Actinomycetaceae;g__Actinomyces	IBD	0.00860289	0.00265179	0.00149747	Stool
k__Bacteria;p__Actinobacteria;c__Actinobacteria;o__Actinomycetales;f__Micrococcaceae;g__Rothia	IBD	0.0166639	0.00647012	0.0110382	TI
k__Bacteria;p__Actinobacteria;c__Coriobacteriia;o__Coriobacteriales;f__Coriobacteriaceae;g__Eggerthella	IBD	0.00728244	0.00320814	0.0248542	Stool
k__Bacteria;p__Bacteroidetes;c__Bacteroidia;o__Bacteroidales;f__;Barnesiellaceae;;g__	IBD	-0.0301975	0.0128101	0.0199003	Stool
k__Bacteria;p__Bacteroidetes;c__Bacteroidia;o__Bacteroidales;f__;Odoribacteraceae;;g__Butyricimonas	IBD	-0.0190488	0.00632172	0.00310792	Stool
k__Bacteria;p__Bacteroidetes;c__Bacteroidia;o__Bacteroidales;f__;Odoribacteraceae;;g__Butyricimonas	IBD	-0.0210518	0.00611556	0.000759378	TI
k__Bacteria;p__Bacteroidetes;c__Bacteroidia;o__Bacteroidales;f__Rikenellaceae;__	IBD	-0.0315757	0.00841898	0.000264637	Stool
k__Bacteria;p__Bacteroidetes;c__Bacteroidia;o__Bacteroidales;f__Rikenellaceae;__	IBD	-0.0095287	0.00374385	0.0119984	TI
k__Bacteria;p__Bacteroidetes;c__Bacteroidia;o__Bacteroidales;f__Rikenellaceae;g__	IBD	-0.0218342	0.0104559	0.0387295	Stool
k__Bacteria;p__Bacteroidetes;c__Bacteroidia;o__Bacteroidales;f__Rikenellaceae;g__Alistipes	IBD	-0.0604456	0.0210388	0.00474949	Stool
k__Bacteria;p__Firmicutes;c__Bacilli;o__Lactobacillales;f__Carnobacteriaceae;__	IBD	0.0176602	0.00877476	0.0460598	TI
k__Bacteria;p__Firmicutes;c__Bacilli;o__Lactobacillales;f__Streptococcaceae;g__Streptococcus	IBD	0.122081	0.0285871	3.73491e-05	Stool
k__Bacteria;p__Firmicutes;c__Clostridia;o__Clostridiales;f__;g__	IBD	-0.0781388	0.0201167	0.000162627	Stool
k__Bacteria;p__Firmicutes;c__Clostridia;o__Clostridiales;f__;Mogibacteriaceae;;g__	IBD	-0.0180624	0.00546088	0.00121713	Stool
k__Bacteria;p__Firmicutes;c__Clostridia;o__Clostridiales;f__Christensenellaceae;g__	IBD	-0.0310475	0.0134834	0.0228874	Stool
k__Bacteria;p__Firmicutes;c__Clostridia;o__Clostridiales;f__Clostridiaceae;g__Clostridium	IBD	-0.0273417	0.0131351	0.0393432	Stool
k__Bacteria;p__Firmicutes;c__Clostridia;o__Clostridiales;f__Clostridiaceae;g__Clostridium	IBD	0.0950027	0.0360356	0.00931935	TI
k__Bacteria;p__Firmicutes;c__Clostridia;o__Clostridiales;f__Lachnospiraceae;g__	IBD	-0.0371128	0.015808	0.0203982	Stool
k__Bacteria;p__Firmicutes;c__Clostridia;o__Clostridiales;f__Lachnospiraceae;g__;Ruminococcus;	IBD	0.0473521	0.023366	0.0447554	Stool
k__Bacteria;p__Firmicutes;c__Clostridia;o__Clostridiales;f__Lachnospiraceae;g__Coprococcus	IBD	-0.0667911	0.0182588	0.000368029	Stool
k__Bacteria;p__Firmicutes;c__Clostridia;o__Clostridiales;f__Lachnospiraceae;g__Lachnobacterium	IBD	-0.0323469	0.0115589	0.00591678	Stool
k__Bacteria;p__Firmicutes;c__Clostridia;o__Clostridiales;f__Lachnospiraceae;g__Lachnospira	IBD	-0.0350355	0.014582	0.0176894	Stool
k__Bacteria;p__Firmicutes;c__Clostridia;o__Clostridiales;f__Lachnospiraceae;g__Roseburia	IBD	-0.0467319	0.0183246	0.0118332	TI
k__Bacteria;p__Firmicutes;c__Clostridia;o__Clostridiales;f__Ruminococcaceae;g__	IBD	-0.0457896	0.0218183	0.0377804	Stool
k__Bacteria;p__Firmicutes;c__Clostridia;o__Clostridiales;f__Ruminococcaceae;g__Faecalibacterium	IBD	-0.140377	0.0365286	0.000189266	Stool
k__Bacteria;p__Firmicutes;c__Clostridia;o__Clostridiales;f__Ruminococcaceae;g__Gemmiger	IBD	-0.0313202	0.0152014	0.04136	Stool
k__Bacteria;p__Firmicutes;c__Clostridia;o__Clostridiales;f__Ruminococcaceae;g__Oscillospira	IBD	-0.0508819	0.0163082	0.0022281	Stool
k__Bacteria;p__Firmicutes;c__Clostridia;o__Clostridiales;f__Ruminococcaceae;g__Oscillospira	IBD	-0.0175121	0.00772171	0.0248548	TI
k__Bacteria;p__Firmicutes;c__Clostridia;o__Clostridiales;f__Ruminococcaceae;g__Ruminococcus	IBD	-0.0762865	0.0240546	0.0018928	Stool
k__Bacteria;p__Firmicutes;c__Clostridia;o__Clostridiales;f__Veillonellaceae;g__Megasphaera	IBD	0.0169937	0.00791826	0.0335739	TI
k__Bacteria;p__Firmicutes;c__Clostridia;o__Clostridiales;f__Veillonellaceae;g__Phascolarctobacterium	IBD	-0.0249667	0.012413	0.0463577	Stool
k__Bacteria;p__Firmicutes;c__Clostridia;o__Clostridiales;f__Veillonellaceae;g__Veillonella	IBD	0.0377363	0.00823096	1.05472e-05	Stool
k__Bacteria;p__Fusobacteria;c__Fusobacteriia;o__Fusobacteriales;f__Fusobacteriaceae;g__Fusobacterium	IBD	0.0857935	0.0243864	0.000585408	TI
k__Bacteria;p__Proteobacteria;c__Alphaproteobacteria;o__RF32;f__;g__	IBD	-0.020724	0.00994588	0.0389947	TI
k__Bacteria;p__Proteobacteria;c__Betaproteobacteria;o__Burkholderiales;f__Oxalobacteraceae;g__Oxalobacter	IBD	-0.00658738	0.00246431	0.00847866	Stool
k__Bacteria;p__Proteobacteria;c__Deltaproteobacteria;o__Desulfovibrionales;f__Desulfovibrionaceae;g__Desulfovibrio	IBD	-0.0153831	0.00760314	0.0450971	Stool
k__Bacteria;p__Proteobacteria;c__Gammaproteobacteria;o__Enterobacteriales;f__Enterobacteriaceae;g__Shigella	IBD	0.0721245	0.0316462	0.0242921	Stool
k__Bacteria;p__Proteobacteria;c__Gammaproteobacteria;o__Pasteurellales;f__Pasteurellaceae;g__Haemophilus	IBD	0.0504906	0.0123417	7.48618e-05	Stool
k__Bacteria;p__Proteobacteria;c__Gammaproteobacteria;o__Pasteurellales;f__Pasteurellaceae;g__Haemophilus	IBD	0.0401429	0.0135191	0.00350842	TI

## Sheet: Supp Table 2 - Country Comparis
Taxa	Location	Coef	Stderr	Pval
k__Bacteria;p__Actinobacteria;c__Actinobacteria;o__Actinomycetales;f__Actinomycetaceae;g__Actinomyces	Sweden	0.0190982	0.00255093	1.17246e-12
k__Bacteria;p__Actinobacteria;c__Actinobacteria;o__Actinomycetales;f__Micrococcaceae;g__Rothia	Sweden	0.00424135	0.00175831	0.0165697
k__Bacteria;p__Actinobacteria;c__Actinobacteria;o__Bifidobacteriales;f__Bifidobacteriaceae;g__Bifidobacterium	Sweden	0.195152	0.0326792	7.91027e-09
k__Bacteria;p__Actinobacteria;c__Coriobacteriia;o__Coriobacteriales;f__Coriobacteriaceae;g__	Sweden	0.0720283	0.00997248	5.97404e-12
k__Bacteria;p__Actinobacteria;c__Coriobacteriia;o__Coriobacteriales;f__Coriobacteriaceae;g__Adlercreutzia	Sweden	0.019216	0.00453112	3.12451e-05
k__Bacteria;p__Actinobacteria;c__Coriobacteriia;o__Coriobacteriales;f__Coriobacteriaceae;g__Collinsella	Sweden	0.0888497	0.0146577	4.86815e-09
k__Bacteria;p__Actinobacteria;c__Coriobacteriia;o__Coriobacteriales;f__Coriobacteriaceae;g__Slackia	Sweden	0.0139804	0.00508961	0.00644943
k__Bacteria;p__Bacteroidetes;c__Bacteroidia;o__Bacteroidales;f__;Barnesiellaceae;;g__	Italy	0.0662823	0.0113604	1.64375e-08
k__Bacteria;p__Bacteroidetes;c__Bacteroidia;o__Bacteroidales;f__;Barnesiellaceae;;g__	Sweden	-0.0349825	0.00709901	1.50469e-06
k__Bacteria;p__Bacteroidetes;c__Bacteroidia;o__Bacteroidales;f__;Odoribacteraceae;;g__Odoribacter	Italy	0.0184762	0.00808582	0.0231405
k__Bacteria;p__Bacteroidetes;c__Bacteroidia;o__Bacteroidales;f__;Odoribacteraceae;;g__Odoribacter	Sweden	-0.05906	0.00505276	1.59352e-25
k__Bacteria;p__Bacteroidetes;c__Bacteroidia;o__Bacteroidales;f__Bacteroidaceae;g__Bacteroides	Italy	0.120476	0.0356809	0.000849781
k__Bacteria;p__Bacteroidetes;c__Bacteroidia;o__Bacteroidales;f__Bacteroidaceae;g__Bacteroides	Sweden	-0.463539	0.0222967	1.15443e-56
k__Bacteria;p__Bacteroidetes;c__Bacteroidia;o__Bacteroidales;f__Porphyromonadaceae;g__Parabacteroides	Sweden	-0.114275	0.00596904	4.10125e-51
k__Bacteria;p__Bacteroidetes;c__Bacteroidia;o__Bacteroidales;f__Prevotellaceae;g__Prevotella	Sweden	-0.130695	0.0216076	5.22627e-09
k__Bacteria;p__Bacteroidetes;c__Bacteroidia;o__Bacteroidales;f__Rikenellaceae;__	Sweden	-0.032482	0.00331357	1.94236e-19
k__Bacteria;p__Bacteroidetes;c__Bacteroidia;o__Bacteroidales;f__Rikenellaceae;g__	Sweden	-0.038625	0.00445823	5.51107e-16
k__Bacteria;p__Bacteroidetes;c__Bacteroidia;o__Bacteroidales;f__Rikenellaceae;g__Alistipes	Italy	0.0790012	0.0147276	1.83539e-07
k__Bacteria;p__Bacteroidetes;c__Bacteroidia;o__Bacteroidales;f__Rikenellaceae;g__Alistipes	Sweden	-0.0979441	0.00920311	4.22714e-22
k__Bacteria;p__Firmicutes;c__Bacilli;o__Gemellales;f__Gemellaceae;__	Sweden	0.00318518	0.00135282	0.0193137
k__Bacteria;p__Firmicutes;c__Bacilli;o__Lactobacillales;f__Leuconostocaceae;g__Leuconostoc	Sweden	0.00950971	0.00233781	6.34502e-05
k__Bacteria;p__Firmicutes;c__Bacilli;o__Lactobacillales;f__Streptococcaceae;g__Lactococcus	Sweden	0.0145747	0.00591008	0.0143238
k__Bacteria;p__Firmicutes;c__Bacilli;o__Lactobacillales;f__Streptococcaceae;g__Streptococcus	Sweden	0.0944846	0.0310549	0.00259328
k__Bacteria;p__Firmicutes;c__Bacilli;o__Turicibacterales;f__Turicibacteraceae;g__Turicibacter	Sweden	0.0315868	0.0117235	0.00752567
k__Bacteria;p__Firmicutes;c__Clostridia;o__Clostridiales;__;__	Sweden	0.0292376	0.0106381	0.00642049
k__Bacteria;p__Firmicutes;c__Clostridia;o__Clostridiales;f__;g__	Italy	-0.0594416	0.0264374	0.0254127
k__Bacteria;p__Firmicutes;c__Clostridia;o__Clostridiales;f__;Mogibacteriaceae;;g__	Sweden	0.0226787	0.00541775	3.92108e-05
k__Bacteria;p__Firmicutes;c__Clostridia;o__Clostridiales;f__Christensenellaceae;g__	Italy	-0.0279321	0.0113646	0.01465
k__Bacteria;p__Firmicutes;c__Clostridia;o__Clostridiales;f__Christensenellaceae;g__	Sweden	-0.0146051	0.00710165	0.0407521
k__Bacteria;p__Firmicutes;c__Clostridia;o__Clostridiales;f__Clostridiaceae;g__	Sweden	0.0417491	0.0154953	0.00752583
k__Bacteria;p__Firmicutes;c__Clostridia;o__Clostridiales;f__Clostridiaceae;g__Clostridium	Italy	-0.0550319	0.0265758	0.0393962
k__Bacteria;p__Firmicutes;c__Clostridia;o__Clostridiales;f__Eubacteriaceae;g__Anaerofustis	Sweden	0.00303464	0.00134065	0.024449
k__Bacteria;p__Firmicutes;c__Clostridia;o__Clostridiales;f__Lachnospiraceae;__	Italy	-0.0522945	0.0174524	0.00300336
k__Bacteria;p__Firmicutes;c__Clostridia;o__Clostridiales;f__Lachnospiraceae;__	Sweden	0.0478517	0.0109059	1.68285e-05
k__Bacteria;p__Firmicutes;c__Clostridia;o__Clostridiales;f__Lachnospiraceae;g__	Italy	-0.0627953	0.0147937	3.07475e-05
k__Bacteria;p__Firmicutes;c__Clostridia;o__Clostridiales;f__Lachnospiraceae;g__	Sweden	-0.0610225	0.00924442	2.38257e-10
k__Bacteria;p__Firmicutes;c__Clostridia;o__Clostridiales;f__Lachnospiraceae;g__;Ruminococcus;	Italy	-0.0440266	0.0170175	0.0102367
k__Bacteria;p__Firmicutes;c__Clostridia;o__Clostridiales;f__Lachnospiraceae;g__Anaerostipes	Sweden	-0.0161609	0.00480687	0.000893408
k__Bacteria;p__Firmicutes;c__Clostridia;o__Clostridiales;f__Lachnospiraceae;g__Blautia	Italy	-0.157096	0.0530027	0.00332718
k__Bacteria;p__Firmicutes;c__Clostridia;o__Clostridiales;f__Lachnospiraceae;g__Blautia	Sweden	0.242156	0.0331209	3.47361e-12
k__Bacteria;p__Firmicutes;c__Clostridia;o__Clostridiales;f__Lachnospiraceae;g__Clostridium	Italy	-0.0819149	0.0250337	0.00121581
k__Bacteria;p__Firmicutes;c__Clostridia;o__Clostridiales;f__Lachnospiraceae;g__Coprococcus	Sweden	0.143935	0.020364	1.52388e-11
k__Bacteria;p__Firmicutes;c__Clostridia;o__Clostridiales;f__Lachnospiraceae;g__Dorea	Italy	-0.0602965	0.0189859	0.00167932
k__Bacteria;p__Firmicutes;c__Clostridia;o__Clostridiales;f__Lachnospiraceae;g__Lachnospira	Italy	-0.0388836	0.0103761	0.000221382
k__Bacteria;p__Firmicutes;c__Clostridia;o__Clostridiales;f__Lachnospiraceae;g__Lachnospira	Sweden	-0.0761711	0.00648395	1.0149e-25
k__Bacteria;p__Firmicutes;c__Clostridia;o__Clostridiales;f__Lachnospiraceae;g__Roseburia	Sweden	-0.0926518	0.0161711	2.85349e-08
k__Bacteria;p__Firmicutes;c__Clostridia;o__Clostridiales;f__Lachnospiraceae;g__Ruminococcus	Italy	-0.0195809	0.00854425	0.0227445
k__Bacteria;p__Firmicutes;c__Clostridia;o__Clostridiales;f__Lachnospiraceae;g__Ruminococcus	Sweden	-0.0120617	0.00533922	0.0247299
k__Bacteria;p__Firmicutes;c__Clostridia;o__Clostridiales;f__Peptostreptococcaceae;__	Sweden	0.0654003	0.017114	0.000167044
k__Bacteria;p__Firmicutes;c__Clostridia;o__Clostridiales;f__Peptostreptococcaceae;g__	Sweden	0.120369	0.0278811	2.26936e-05
k__Bacteria;p__Firmicutes;c__Clostridia;o__Clostridiales;f__Ruminococcaceae;__	Italy	-0.0461264	0.0126863	0.000335536
k__Bacteria;p__Firmicutes;c__Clostridia;o__Clostridiales;f__Ruminococcaceae;__	Sweden	-0.0303827	0.00792754	0.000160076
k__Bacteria;p__Firmicutes;c__Clostridia;o__Clostridiales;f__Ruminococcaceae;g__	Sweden	-0.0487039	0.0117638	4.73158e-05
k__Bacteria;p__Firmicutes;c__Clostridia;o__Clostridiales;f__Ruminococcaceae;g__Faecalibacterium	Sweden	-0.0826162	0.022415	0.000278963
k__Bacteria;p__Firmicutes;c__Clostridia;o__Clostridiales;f__Ruminococcaceae;g__Gemmiger	Sweden	0.0378619	0.0136671	0.00601589
k__Bacteria;p__Firmicutes;c__Clostridia;o__Clostridiales;f__Ruminococcaceae;g__Oscillospira	Sweden	-0.0605047	0.00965538	1.58075e-09
k__Bacteria;p__Firmicutes;c__Clostridia;o__Clostridiales;f__Veillonellaceae;g__Dialister	Italy	0.0709411	0.0201155	0.000499499
k__Bacteria;p__Firmicutes;c__Clostridia;o__Clostridiales;f__Veillonellaceae;g__Phascolarctobacterium	Italy	-0.0302988	0.00555598	1.17471e-07
k__Bacteria;p__Firmicutes;c__Clostridia;o__Clostridiales;f__Veillonellaceae;g__Phascolarctobacterium	Sweden	-0.0479032	0.00347188	1.14827e-32
k__Bacteria;p__Firmicutes;c__Erysipelotrichi;o__Erysipelotrichales;f__Erysipelotrichaceae;g__	Sweden	0.00978787	0.0023418	4.02525e-05
k__Bacteria;p__Proteobacteria;c__Betaproteobacteria;o__Burkholderiales;f__Alcaligenaceae;g__Sutterella	Italy	0.0208621	0.00856468	0.0155487
k__Bacteria;p__Proteobacteria;c__Betaproteobacteria;o__Burkholderiales;f__Alcaligenaceae;g__Sutterella	Sweden	-0.0888315	0.00535199	2.34742e-42
k__Bacteria;p__Proteobacteria;c__Deltaproteobacteria;o__Desulfovibrionales;f__Desulfovibrionaceae;g__Bilophila	Italy	-0.0164677	0.00239908	5.13881e-11
k__Bacteria;p__Proteobacteria;c__Deltaproteobacteria;o__Desulfovibrionales;f__Desulfovibrionaceae;g__Bilophila	Sweden	-0.0349605	0.00149916	5.68423e-65
k__Bacteria;p__Proteobacteria;c__Gammaproteobacteria;o__Enterobacteriales;f__Enterobacteriaceae;g__Shigella	Italy	0.0872418	0.0250845	0.000594715
k__Bacteria;p__Verrucomicrobia;c__Verrucomicrobiae;o__Verrucomicrobiales;f__Verrucomicrobiaceae;g__Akkermansia	Sweden	0.00858525	0.00357385	0.0170163

## Sheet: Supp Table 3 - BASDAI
Taxa	BASDAI	Coef	Stderr	Pval
k__Bacteria;p__Actinobacteria;c__Actinobacteria;o__Actinomycetales;f__Actinomycetaceae;g__Actinomyces	7.5 to 10	0.0130786	0.00623804	0.0437763
k__Bacteria;p__Bacteroidetes;c__Bacteroidia;o__Bacteroidales;f__;Barnesiellaceae;;__	7.5 to 10	-0.0342706	0.0161894	0.0418974
k__Bacteria;p__Bacteroidetes;c__Bacteroidia;o__Bacteroidales;f__;Paraprevotellaceae;;g__;Prevotella;	5 to 7.5	0.237321	0.0645082	0.000828597
k__Bacteria;p__Bacteroidetes;c__Bacteroidia;o__Bacteroidales;f__Bacteroidaceae;g__Bacteroides	7.5 to 10	0.232568	0.106074	0.0355003
k__Bacteria;p__Bacteroidetes;c__Bacteroidia;o__Bacteroidales;f__Porphyromonadaceae;g__Parabacteroides	7.5 to 10	0.0957304	0.0340883	0.00830132
k__Bacteria;p__Bacteroidetes;c__Bacteroidia;o__Bacteroidales;f__Prevotellaceae;g__Prevotella	7.5 to 10	-0.407371	0.120471	0.00186919
k__Bacteria;p__Firmicutes;c__Clostridia;o__Clostridiales;f__;Mogibacteriaceae;;g__Mogibacterium	5 to 7.5	0.0196622	0.0075555	0.0137596
k__Bacteria;p__Firmicutes;c__Clostridia;o__Clostridiales;f__Lachnospiraceae;__	5 to 7.5	0.11372	0.0279097	0.000272129
k__Bacteria;p__Firmicutes;c__Clostridia;o__Clostridiales;f__Lachnospiraceae;g__	7.5 to 10	0.0543182	0.0226295	0.0221795
k__Bacteria;p__Firmicutes;c__Clostridia;o__Clostridiales;f__Lachnospiraceae;g__Clostridium	7.5 to 10	0.0982188	0.0378551	0.0140194
k__Bacteria;p__Firmicutes;c__Clostridia;o__Clostridiales;f__Lachnospiraceae;g__Dorea	5 to 7.5	0.101518	0.022604	8.19116e-05
k__Bacteria;p__Firmicutes;c__Clostridia;o__Clostridiales;f__Lachnospiraceae;g__Ruminococcus	7.5 to 10	0.0805865	0.017971	8.35694e-05
k__Bacteria;p__Firmicutes;c__Clostridia;o__Clostridiales;f__Peptostreptococcaceae;g__	7.5 to 10	0.0557072	0.023515	0.0238418
k__Bacteria;p__Firmicutes;c__Erysipelotrichi;o__Erysipelotrichales;f__Erysipelotrichaceae;g__	5 to 7.5	-0.0124042	0.00471005	0.0127607
k__Bacteria;p__Fusobacteria;c__Fusobacteriia;o__Fusobacteriales;f__Fusobacteriaceae;g__Fusobacterium	7.5 to 10	0.110708	0.0274263	0.000303269
k__Bacteria;p__Proteobacteria;c__Gammaproteobacteria;o__Enterobacteriales;f__Enterobacteriaceae;__	7.5 to 10	-0.0906717	0.0272888	0.00218905
k__Bacteria;p__Proteobacteria;c__Gammaproteobacteria;o__Pasteurellales;f__Pasteurellaceae;g__Haemophilus	7.5 to 10	0.028999	0.0102846	0.00806911

## Sheet: Supp Table 4 - FCP
Taxa	FCP	Coef	Stderr	Pval
k__Bacteria;p__Actinobacteria;c__Actinobacteria;o__Actinomycetales;f__Actinomycetaceae;g__Actinomyces	AS >100	0.00812034	0.00362396	0.0305225
k__Bacteria;p__Bacteroidetes;c__Bacteroidia;o__Bacteroidales;f__;Barnesiellaceae;;g__	AS >100	0.042338	0.0130052	0.00227363
k__Bacteria;p__Bacteroidetes;c__Bacteroidia;o__Bacteroidales;f__;Odoribacteraceae;;g__Odoribacter	AS >100	0.0421349	0.0201697	0.0429549
k__Bacteria;p__Firmicutes;c__Bacilli;o__Turicibacterales;f__Turicibacteraceae;g__Turicibacter	AS >100	0.0280208	0.0117886	0.022206
k__Bacteria;p__Firmicutes;c__Clostridia;o__Clostridiales;f__Lachnospiraceae;g__Blautia	AS >100	0.108602	0.0407815	0.0110153
k__Bacteria;p__Firmicutes;c__Clostridia;o__Clostridiales;f__Lachnospiraceae;g__Ruminococcus	AS >100	0.0604828	0.0102623	6.12811e-07
k__Bacteria;p__Firmicutes;c__Clostridia;o__Clostridiales;f__Peptostreptococcaceae;g__	AS >100	0.0351102	0.0146884	0.0215105
k__Bacteria;p__Firmicutes;c__Clostridia;o__Clostridiales;f__Ruminococcaceae;g__Faecalibacterium	AS >100	-0.0879923	0.0349345	0.0157715
k__Bacteria;p__Fusobacteria;c__Fusobacteriia;o__Fusobacteriales;f__Fusobacteriaceae;g__Fusobacterium	AS >100	0.0423979	0.0175702	0.0203746
k__Bacteria;p__Proteobacteria;c__Alphaproteobacteria;o__RF32;f__;g__	AS >100	0.0294094	0.0128476	0.0272962
k__Bacteria;p__Proteobacteria;c__Gammaproteobacteria;o__Enterobacteriales;f__Enterobacteriaceae;g__Shigella	AS >100	-0.159824	0.0611066	0.0124131
Taxa	FCP	Coef	Stderr	Pval
k__Bacteria;p__Actinobacteria;c__Actinobacteria;o__Actinomycetales;f__Actinomycetaceae;g__Actinomyces	IBD >100	0.0147546	0.00475355	0.00222768
k__Bacteria;p__Actinobacteria;c__Actinobacteria;o__Actinomycetales;f__Micrococcaceae;g__Rothia	IBD >100	0.0101368	0.00474412	0.0340111
k__Bacteria;p__Actinobacteria;c__Coriobacteriia;o__Coriobacteriales;f__Coriobacteriaceae;g__Atopobium	IBD >100	0.0123463	0.00320812	0.000166408
k__Bacteria;p__Bacteroidetes;c__Bacteroidia;o__Bacteroidales;f__;Paraprevotellaceae;;g__Paraprevotella	IBD >100	-0.0257203	0.00659015	0.000135481
k__Bacteria;p__Bacteroidetes;c__Bacteroidia;o__Bacteroidales;f__Rikenellaceae;g__Alistipes	IBD >100	0.0244191	0.00870446	0.005595
k__Bacteria;p__Firmicutes;c__Bacilli;o__Gemellales;f__Gemellaceae;__	IBD >100	0.0112649	0.0047959	0.0199474
k__Bacteria;p__Firmicutes;c__Bacilli;o__Lactobacillales;f__Carnobacteriaceae;__	IBD >100	0.0136879	0.00458096	0.00321175
k__Bacteria;p__Firmicutes;c__Clostridia;o__Clostridiales;f__Lachnospiraceae;g__Lachnospira	IBD >100	-0.019364	0.00947629	0.0425107
k__Bacteria;p__Firmicutes;c__Clostridia;o__Clostridiales;f__Lachnospiraceae;g__Ruminococcus	IBD >100	-0.0151513	0.00458439	0.00115223
k__Bacteria;p__Firmicutes;c__Clostridia;o__Clostridiales;f__Ruminococcaceae;__	IBD >100	0.0156905	0.00648807	0.016616
k__Bacteria;p__Firmicutes;c__Clostridia;o__Clostridiales;f__Ruminococcaceae;g__Gemmiger	IBD >100	0.00994409	0.00499395	0.0480117
k__Bacteria;p__Firmicutes;c__Clostridia;o__Clostridiales;f__Veillonellaceae;g__Acidaminococcus	IBD >100	0.0155601	0.00515757	0.00293415
k__Bacteria;p__Firmicutes;c__Clostridia;o__Clostridiales;f__Veillonellaceae;g__Veillonella	IBD >100	0.0253025	0.00819995	0.00236122
k__Bacteria;p__Fusobacteria;c__Fusobacteriia;o__Fusobacteriales;f__Fusobacteriaceae;g__Fusobacterium	IBD >100	-0.0676004	0.0214374	0.00189956
k__Bacteria;p__Proteobacteria;c__Deltaproteobacteria;o__Desulfovibrionales;f__Desulfovibrionaceae;g__Bilophila	IBD >100	0.00987926	0.00277339	0.000473992
k__Bacteria;p__Proteobacteria;c__Gammaproteobacteria;o__Enterobacteriales;f__Enterobacteriaceae;g__Shigella	IBD >100	-0.0906721	0.0393837	0.0224971
k__Bacteria;p__Proteobacteria;c__Gammaproteobacteria;o__Pasteurellales;f__Pasteurellaceae;g__Haemophilus	IBD >100	0.0267059	0.0107181	0.0136456
